# Supplementary material for: The relationship between COVID-19 anxiety and self-efficacy among adolescent students: A cross-sectional study
Source: PLoS One. 2024 Dec 5;19(12):e0310434. doi: 10.1371/journal.pone.0310434 (PMC11620552; doi:10.1371/journal.pone.0310434)
Supplement: S1 File — (XLSX) [file pone.0310434.s001.xlsx]

## Sheet: PLOSONE2
Age	gender	Grade	Father.education	mother.education	Father.job	Mother.job	special.mental.illness	specific.physical.disease	s.1	s.2	s.3	s.4	s.5	s.6	s.7	s.8	s.9	s.10	s.11	s.12	s.13	s.14	s.15	s.16	s.17	s.18	e.1	e.2	e.3	e.4	e.5	e.6	e.7	e.8	e.9	e.10	e.11	e.12	e.13	e.14	e.15	e.16	e.17	e.18	e.19	e.20	e21	e.22	e.23
15	1	6	4	2	2	1	2	2	1	0	1	0	0	1	2	0	1	0	0	0	0	0	0	2	1	0	4	5	4	5	4	5	5	5	1	4	3	1	5	3	5	4	3	3	3	4	5	5	4
15	1	6	3	3	4	1	2	2	0	1	2	1	0	2	1	2	0	0	0	0	0	0	1	2	0	0	4	5	2	3	4	2	4	4	5	2	2	4	4	4	5	4	2	2	2	3	3	3	3
10	2	1	2	4	4	1	2	2	1	1	2	1	0	3	3	3	0	0	0	1	1	1	1	3	1	1	3	4	4	3	2	3	4	2	4	3	3	1	2	2	4	5	1	2	5	3	3	1	2
14	1	5	4	4	3	3	2	2	1	1	2	2	2	3	2	1	2	0	0	0	1	0	0	0	0	0	5	5	2	4	4	5	5	4	4	4	3	4	4	5	4	4	3	1	3	5	3	2	3
15	1	6	3	4	3	1	2	2	1	0	1	3	2	1	2	2	0	0	0	0	0	0	0	2	0	0	5	4	5	4	5	2	4	4	5	4	3	3	4	4	4	4	4	4	4	4	4	4	4
14	1	5	4	5	3	3	2	2	0	0	0	0	0	2	2	0	0	0	0	0	0	0	0	2	0	0	5	4	4	3	5	2	5	3	1	2	2	1	4	4	3	1	4	5	1	2	1	3	1
14	1	5	2	5	4	5	2	2	0	0	0	1	1	1	0	1	0	0	0	0	0	0	0	2	0	0	5	5	4	5	4	4	5	5	4	5	4	4	5	5	5	5	2	3	3	4	5	2	4
12	1	3	3	2	3	1	2	2	0	0	1	1	1	0	0	1	1	0	0	0	0	0	0	1	0	0	3	3	2	4	4	5	5	3	3	3	3	4	3	3	3	3	2	4	3	4	1	2	2
15	1	6	2	2	4	1	2	2	1	1	1	1	0	1	3	0	0	0	0	0	0	0	0	0	0	0	4	3	2	4	4	3	4	4	4	5	4	5	4	5	4	5	3	3	3	3	3	3	3
15	1	6	4	5	2	2	2	2	1	1	2	1	0	0	3	2	1	0	0	0	0	0	0	0	0	0	3	3	3	5	3	1	4	4	5	4	5	5	4	5	4	4	3	3	3	3	4	3	3
12	1	3	1	2	4	1	2	2	1	1	2	2	0	1	1	3	1	0	0	0	0	0	0	3	0	0	4	4	2	5	5	5	5	3	3	4	4	4	5	4	4	5	5	3	2	4	5	5	5
13	1	4	3	4	5	3	2	2	0	0	0	0	0	1	1	0	0	0	0	0	0	0	0	0	0	0	4	5	5	4	4	5	3	4	5	4	4	5	3	4	3	4	4	3	2	4	4	3	4
14	1	5	4	4	3	3	2	2	1	1	2	0	0	1	2	1	0	0	0	0	0	0	1	1	0	0	3	4	3	3	4	3	5	3	2	5	5	5	5	4	4	4	2	2	1	1	2	3	3
15	1	6	4	2	2	1	2	2	1	1	2	2	1	0	2	1	1	0	0	0	0	0	0	2	1	0	3	4	2	4	4	3	3	3	3	4	4	3	4	4	4	4	3	3	3	3	3	3	3
13	1	4	2	2	4	1	2	2	0	0	0	1	0	1	0	1	0	0	0	0	0	0	0	0	0	0	3	3	2	4	2	3	4	4	3	4	5	3	4	4	4	4	2	5	1	2	3	4	5
16	1	7	3	3	4	1	2	2	1	1	0	1	0	1	1	0	0	0	0	0	0	0	0	0	0	0	3	4	4	4	4	5	4	4	2	4	4	2	4	3	4	5	3	4	2	3	2	3	5
13	1	4	4	2	3	1	2	2	1	0	1	0	1	0	1	0	0	0	0	0	0	0	0	1	0	0	4	3	5	4	4	5	4	5	2	2	2	3	4	3	3	2	2	1	2	3	1	2	3
15	1	6	5	1	3	1	2	2	0	0	0	0	0	0	0	0	0	0	0	0	0	0	0	0	0	0	4	2	1	2	2	2	3	3	3	4	5	4	4	4	4	3	3	3	3	4	4	2	3
15	1	6	5	4	3	1	2	2	0	0	1	0	1	0	2	2	0	0	0	0	0	0	0	1	0	0	4	3	3	4	2	3	4	4	4	5	4	2	5	4	5	4	3	4	5	4	3	3	4
13	1	4	5	5	3	3	2	2	1	1	1	2	1	0	1	0	1	0	0	0	0	0	0	0	0	0	3	4	3	4	3	3	4	4	4	4	5	3	5	5	5	4	3	3	4	3	4	3	3
13	1	4	2	4	4	3	2	2	1	1	1	1	1	1	3	2	2	0	0	0	0	0	0	2	0	0	4	4	3	4	4	4	4	3	4	4	4	5	5	4	5	5	3	4	2	3	3	3	3
13	1	4	1	2	4	1	2	2	1	0	1	1	0	0	1	1	2	0	0	0	0	0	0	1	1	0	4	3	2	4	3	3	3	3	3	3	4	4	4	3	3	3	3	3	3	4	4	3	3
12	1	3	1	2	4	1	2	2	0	0	0	0	0	0	0	0	0	0	0	0	0	0	0	0	0	0	5	5	2	5	5	5	5	5	5	5	5	5	5	5	5	5	5	5	5	5	5	5	5
13	1	4	1	1	1	1	2	2	1	1	2	2	1	1	3	1	2	1	1	1	1	1	1	1	2	1	3	3	2	3	1	2	3	3	3	2	3	4	3	3	4	4	3	3	4	2	3	3	3
13	1	4	4	4	3	4	2	2	0	0	0	1	0	0	1	0	0	0	0	0	0	0	0	0	0	0	3	4	2	5	3	3	5	4	5	4	5	5	5	5	5	5	5	5	5	5	5	5	5
13	1	4	4	2	3	1	2	2	2	3	2	2	1	1	3	1	2	1	1	0	0	1	1	1	0	0	3	4	2	4	4	5	4	3	4	4	5	4	4	4	4	3	2	3	2	3	3	1	4
13	1	4	4	4	2	3	2	1	1	0	1	1	0	1	1	0	1	0	0	0	0	0	0	1	0	0	2	4	2	3	1	3	4	3	4	4	5	5	4	4	4	4	3	3	3	4	4	3	3
15	1	6	3	2	3	1	2	2	1	1	3	0	0	1	1	0	0	0	0	0	0	0	0	2	0	0	5	3	3	3	5	5	2	3	4	5	5	5	5	5	5	4	3	4	3	3	4	3	5
12	1	3	4	4	4	4	2	2	0	0	0	0	1	0	2	0	0	0	0	0	0	0	0	0	0	0	5	5	3	4	3	4	5	3	4	4	4	4	4	4	4	4	4	3	4	3	4	3	5
13	1	4	2	2	2	1	2	2	1	1	2	1	1	2	3	0	1	0	0	0	0	0	0	1	0	0	3	5	3	5	4	2	5	3	1	4	4	3	4	5	3	4	2	1	2	2	4	3	5
14	1	5	1	3	4	1	2	1	0	0	1	0	0	0	2	0	0	0	0	0	0	0	0	0	0	0	3	1	5	5	2	5	4	3	5	5	5	5	5	4	4	4	2	4	2	3	2	3	3
13	1	4	1	2	4	1	2	2	1	1	1	2	2	3	3	1	1	2	1	1	1	2	3	2	2	1	3	4	3	4	3	4	4	3	4	3	5	4	3	4	4	3	2	3	3	3	4	2	3
13	1	4	4	2	3	1	2	2	1	0	1	1	0	0	2	1	0	0	0	0	0	0	0	1	0	0	3	2	3	3	3	4	4	3	3	2	4	3	3	4	3	3	2	1	2	3	1	1	3
14	1	5	4	4	3	1	2	2	0	0	0	0	0	0	0	0	0	0	0	0	0	0	0	0	0	0	5	5	3	5	5	5	5	3	5	5	5	5	5	5	5	5	5	5	3	5	5	5	5
12	1	3	2	4	4	3	2	1	3	3	3	3	3	2	3	0	2	1	0	0	1	1	0	0	1	0	4	4	3	4	4	5	5	3	5	4	5	5	5	5	5	5	2	3	3	3	4	3	3
14	1	5	6	5	3	1	1	2	3	3	3	3	3	3	3	2	3	1	2	0	2	1	1	3	1	1	5	4	4	3	5	5	3	5	1	2	3	3	3	3	3	4	2	2	1	3	2	3	3
15	1	6	2	4	3	3	2	2	1	1	2	1	1	0	3	1	2	0	0	0	0	0	0	1	0	0	1	3	2	3	2	3	4	3	2	3	5	3	3	5	3	3	2	4	4	3	3	3	2
10	2	1	2	2	4	1	2	2	2	1	2	2	1	1	3	3	1	0	0	0	1	0	1	3	1	1	4	4	2	3	3	4	4	3	4	4	4	4	4	4	4	4	4	4	4	5	4	4	4
12	1	3	5	4	3	1	2	2	0	0	0	0	1	1	2	2	1	0	0	0	0	0	0	1	0	0	3	3	2	3	2	4	4	4	2	3	2	2	3	3	3	4	3	2	4	3	4	3	4
13	1	4	2	1	4	1	1	2	0	0	0	0	0	0	1	0	0	0	0	0	0	0	0	0	0	0	5	3	2	4	2	2	3	4	4	4	4	4	4	4	4	4	5	5	3	5	3	3	4
14	1	5	1	3	4	1	2	1	2	1	2	2	2	2	1	1	1	0	1	0	1	1	1	1	1	1	3	3	3	3	4	3	3	3	4	3	4	4	3	3	3	3	3	3	4	3	3	3	3
12	1	3	4	5	4	4	2	2	0	0	1	1	0	0	1	0	0	0	0	0	0	0	0	1	0	0	5	5	3	5	3	5	5	4	3	3	5	5	5	5	5	4	4	4	3	2	5	4	5
12	1	3	1	5	4	3	2	2	0	0	1	0	0	0	1	0	0	1	0	0	0	0	0	1	0	0	2	5	4	2	4	5	4	3	4	3	3	5	5	4	4	3	2	3	2	2	4	3	3
14	1	5	3	4	4	3	2	2	1	0	0	1	0	0	1	2	0	0	0	0	0	0	1	2	0	0	1	3	3	2	1	4	4	5	3	3	5	4	4	1	3	3	4	5	3	3	4	2	4
13	1	4	3	4	4	3	2	2	0	0	2	0	1	0	3	0	0	0	0	0	0	0	0	0	0	0	5	5	3	5	5	4	5	4	4	4	4	5	5	5	4	4	3	4	3	4	5	4	5
13	1	4	4	4	4	1	2	2	0	0	1	1	0	3	3	0	0	0	0	0	0	0	3	3	0	0	5	5	4	5	5	5	5	5	1	2	2	2	3	1	4	5	4	2	1	3	2	1	1
12	1	3	1	2	3	1	2	2	1	2	3	2	1	1	3	2	3	1	0	1	0	0	1	1	0	0	4	3	3	3	3	5	4	3	3	5	5	4	4	4	4	4	2	3	4	4	3	3	3
11	2	2	5	4	3	1	2	2	1	1	2	2	1	0	1	0	1	0	0	1	0	0	0	0	1	1	3	4	2	4	3	4	4	3	4	4	5	3	4	4	4	5	4	3	4	3	4	4	5
15	1	6	3	4	4	1	2	1	2	1	3	3	2	3	2	2	1	0	0	0	0	0	0	3	0	0	4	3	2	3	4	2	3	3	2	4	4	3	4	4	4	4	3	5	3	3	3	4	3
13	1	4	1	4	1	1	2	2	0	0	2	3	0	1	3	0	0	1	0	2	2	2	2	1	1	1	5	5	5	4	5	3	5	5	4	2	4	4	5	3	3	3	2	2	3	4	4	2	3
13	1	4	4	2	3	1	2	2	1	0	3	3	1	0	3	0	0	0	0	0	0	0	3	3	3	0	3	5	3	5	2	5	5	5	3	3	3	4	4	5	4	5	3	5	4	4	3	2	4
13	1	4	1	1	4	1	2	2	1	1	2	1	1	0	0	0	0	0	0	0	0	0	0	0	0	0	3	4	3	4	3	4	4	3	2	3	4	4	3	4	4	3	2	3	2	3	4	3	3
13	1	4	1	4	4	3	2	2	1	1	1	1	1	1	0	1	1	0	1	0	1	0	0	1	0	0	2	3	1	2	3	3	3	3	3	3	5	3	3	4	4	4	3	4	4	5	2	1	3
12	1	3	1	1	3	1	2	2	1	0	1	1	1	1	3	0	1	0	0	0	0	0	1	0	0	0	3	3	2	3	1	3	3	2	4	3	5	4	5	5	5	4	2	1	1	2	3	2	2
14	1	5	1	1	3	1	2	2	0	0	1	1	1	0	3	0	1	0	0	0	0	0	2	0	1	0	3	3	2	3	4	4	5	5	5	4	5	5	4	4	4	4	3	5	4	5	5	5	3
14	1	5	4	2	3	1	2	2	0	1	3	2	2	0	3	3	3	0	0	0	1	0	0	1	1	0	5	5	1	5	2	3	5	5	4	5	5	5	5	5	5	5	3	3	2	3	3	5	4
15	1	6	1	4	4	2	2	2	0	0	1	1	0	1	1	2	1	1	0	0	0	0	0	1	0	0	4	4	3	3	4	5	3	3	3	4	5	4	4	4	4	3	3	4	3	3	3	3	3
13	1	4	5	5	3	3	2	2	0	0	1	2	0	1	1	2	1	0	0	0	0	0	0	1	0	0	3	2	4	3	3	4	4	3	3	3	4	4	4	4	4	4	3	3	3	3	3	4	4
13	1	4	5	5	3	3	2	2	0	0	0	0	0	0	3	1	2	0	0	0	0	0	0	0	0	0	5	5	5	5	5	5	5	5	4	4	4	5	4	4	4	5	5	5	5	5	5	5	5
13	1	4	4	2	3	1	2	2	1	0	3	3	3	3	3	0	2	0	0	0	0	0	0	0	1	0	4	5	3	4	3	5	5	2	3	4	3	4	4	4	4	5	2	3	3	4	3	3	4
13	1	4	4	3	4	1	2	2	0	0	0	0	0	0	0	0	0	0	0	0	0	0	0	0	0	0	3	3	4	3	5	5	3	5	5	5	5	5	5	3	5	3	2	5	5	5	5	5	5
13	1	4	5	4	5	3	2	2	1	2	3	3	3	3	3	3	0	1	0	0	1	1	3	3	1	1	3	3	2	3	1	2	3	3	3	4	3	4	3	4	4	5	5	5	5	5	5	2	1
15	1	6	1	2	4	1	2	2	1	0	1	0	0	1	1	0	1	0	0	0	0	0	0	0	0	0	3	3	4	4	1	5	5	3	3	4	2	3	4	5	4	3	5	5	5	5	5	4	5
14	1	5	5	3	3	3	2	2	1	1	2	1	0	1	1	0	1	0	0	0	0	0	0	0	1	0	4	3	2	4	3	4	5	4	4	4	4	4	4	4	4	4	3	3	3	3	3	4	4
14	1	5	2	4	4	3	2	2	0	0	0	0	0	0	0	0	0	0	0	0	0	0	0	0	0	0	5	3	5	5	5	5	5	5	5	3	2	3	3	5	5	5	5	5	3	5	4	5	3
14	1	5	2	5	4	3	2	2	2	2	2	2	2	2	2	2	2	1	1	1	2	1	2	2	2	1	3	3	3	4	3	4	4	4	3	4	3	3	4	3	4	4	3	3	3	3	3	3	3
13	1	4	4	2	3	1	2	2	1	1	2	3	1	0	1	1	2	1	0	0	0	0	0	2	1	0	2	3	2	2	3	3	3	2	4	3	3	4	4	4	4	3	3	3	3	2	3	3	3
13	1	4	1	2	2	1	2	2	2	2	2	1	1	1	2	1	1	1	0	0	0	0	1	2	1	0	3	3	2	4	3	4	3	3	3	3	3	3	4	4	4	4	3	2	3	4	4	3	4
15	1	6	6	4	3	3	2	2	2	3	3	3	2	1	0	2	3	0	0	0	1	1	0	1	1	0	5	3	3	4	5	3	4	4	3	4	4	4	4	4	4	4	4	4	4	4	4	4	4
14	1	5	2	2	3	1	2	2	1	1	2	3	2	1	1	0	1	1	0	0	0	0	0	1	1	0	4	3	2	4	3	4	4	4	4	4	5	4	4	4	4	4	2	2	2	3	2	3	3
13	1	4	1	2	4	1	2	2	1	1	2	1	0	1	0	0	1	0	0	0	1	0	0	0	1	0	3	3	2	3	2	3	5	2	4	4	5	5	4	5	4	4	3	4	2	4	4	2	4
13	1	4	2	2	4	4	2	2	1	1	1	1	1	1	2	1	1	0	1	1	1	1	1	1	1	1	3	4	4	4	3	3	4	4	4	4	4	4	4	4	4	4	3	3	3	3	3	3	3
13	1	4	1	2	4	1	2	2	0	0	0	1	0	0	1	0	1	0	0	0	0	0	0	0	0	0	3	3	1	4	5	4	4	4	4	5	5	5	5	5	5	4	4	2	3	3	3	3	5
13	1	4	2	5	4	1	2	2	0	0	1	1	0	0	2	1	0	0	0	0	0	0	0	1	0	0	3	4	3	5	2	5	5	3	4	5	5	4	4	5	4	5	3	4	5	5	5	3	5
14	1	5	2	2	4	1	2	2	1	0	1	2	1	0	0	0	0	0	0	0	0	0	0	2	0	0	5	4	2	5	3	4	5	5	5	4	4	4	5	5	5	5	5	3	2	5	4	5	5
10	2	1	2	2	3	1	2	2	1	0	2	3	3	3	3	2	3	0	0	0	0	0	0	0	0	0	5	5	3	5	3	3	3	5	5	5	5	5	5	5	5	5	5	5	5	5	5	5	5
12	1	3	1	2	4	1	2	2	3	3	3	3	3	3	3	3	3	3	3	3	3	3	3	3	3	3	4	2	3	3	4	3	4	3	1	4	5	5	4	3	2	4	5	2	5	3	2	3	4
12	1	3	2	4	4	3	2	2	1	1	2	2	2	2	1	0	1	0	0	0	0	0	0	3	1	0	3	5	3	5	5	5	5	5	3	4	4	3	4	3	4	4	5	2	4	4	3	3	3
10	2	1	2	2	5	1	2	2	1	1	1	1	0	0	1	1	2	0	0	1	0	0	0	0	1	0	3	4	3	5	2	3	4	3	3	3	4	4	3	4	3	3	3	3	3	4	4	4	4
13	1	4	6	5	3	1	2	2	0	0	0	0	0	0	1	1	1	0	0	0	0	0	1	1	0	0	4	3	4	4	2	4	3	4	3	5	4	4	5	4	5	5	2	3	2	1	2	3	4
11	2	2	2	4	4	1	2	2	0	0	1	1	1	1	2	0	1	0	0	0	0	0	0	0	0	0	1	5	1	5	1	5	3	3	4	5	5	4	5	4	5	4	2	3	2	3	3	2	4
10	2	1	5	4	5	5	2	2	2	2	3	3	3	3	3	1	3	1	1	0	1	1	2	1	2	2	3	4	3	5	4	3	5	4	4	5	5	5	5	5	5	5	4	4	4	5	5	3	4
11	2	2	2	4	3	3	2	2	1	1	1	1	1	0	3	0	1	1	0	1	1	0	1	1	2	1	4	5	1	3	3	2	3	3	5	2	5	5	5	5	5	5	1	5	3	4	5	5	5
10	2	1	2	2	4	1	2	2	1	1	1	1	1	1	3	1	1	1	0	1	1	1	1	1	1	0	4	5	3	4	3	4	4	3	4	5	5	5	5	5	5	5	3	3	3	3	4	3	3
11	2	2	3	4	5	1	2	2	0	1	1	1	1	0	0	0	1	0	0	0	0	0	0	0	0	0	3	5	1	5	3	3	5	3	3	3	4	4	5	5	5	5	3	3	3	3	3	3	3
10	2	1	1	2	4	1	2	2	1	2	1	1	1	1	3	1	0	0	0	0	0	0	0	0	0	0	3	4	2	3	3	3	3	4	3	3	3	3	5	5	5	5	1	1	3	5	3	2	3
11	2	2	2	2	4	1	2	2	0	1	1	0	0	0	1	0	0	0	0	0	0	0	0	0	0	0	3	3	3	4	4	3	4	4	3	4	5	4	5	4	5	5	2	3	3	3	3	4	4
12	2	3	2	2	4	1	2	2	2	1	1	2	2	1	2	2	2	1	1	0	3	3	2	1	1	1	4	3	2	3	2	3	4	3	3	4	3	4	4	3	4	4	2	2	2	3	3	2	2
12	1	3	1	2	4	1	2	2	0	1	1	0	0	0	1	0	0	0	0	0	0	0	0	0	0	0	2	3	3	3	4	2	1	2	1	3	4	3	4	4	4	4	3	3	2	3	4	3	3
14	1	5	2	3	2	2	2	2	1	1	0	0	0	0	0	0	0	0	0	0	0	0	0	1	0	0	5	5	3	5	5	5	5	4	3	4	5	4	5	4	5	4	4	5	3	3	3	5	3
12	1	3	2	2	4	1	2	2	1	3	3	2	1	1	1	1	1	0	0	0	1	1	1	0	2	1	2	3	2	3	3	4	3	4	2	2	4	3	4	3	4	3	2	3	3	3	3	2	3
15	1	6	2	4	3	1	2	2	0	2	3	3	2	1	2	3	2	2	0	0	0	0	1	2	2	1	3	4	3	3	4	1	2	3	3	5	3	4	4	2	5	5	1	2	2	3	3	3	3
10	1	1	2	4	5	3	2	2	1	1	2	1	1	2	2	2	2	2	1	2	1	2	2	1	2	2	3	3	3	3	3	3	3	3	3	3	3	3	3	2	3	3	3	3	2	3	3	3	3
10	1	1	3	4	3	3	2	1	1	2	1	1	1	2	3	1	1	0	0	0	0	0	0	0	0	0	5	4	2	4	4	5	5	4	3	4	4	4	5	4	4	2	3	5	5	5	2	4	5
10	1	1	4	3	3	3	2	2	0	0	0	0	0	0	0	0	1	0	0	0	0	0	0	0	0	0	2	3	2	4	3	4	4	3	2	4	4	4	4	4	4	3	2	2	2	3	3	3	3
10	2	1	2	4	5	3	2	2	1	1	2	1	1	2	1	1	2	2	1	1	2	2	2	2	2	2	3	3	3	3	3	3	3	3	3	3	3	3	3	3	3	3	3	3	3	3	3	3	3
15	1	6	4	4	4	3	2	2	2	1	1	1	1	2	1	0	1	0	0	1	0	0	0	0	0	0	2	3	2	4	3	3	3	3	3	5	4	4	4	3	5	4	4	3	3	3	3	3	3
15	1	6	2	4	3	3	2	2	0	0	0	1	3	0	3	0	0	0	0	0	0	0	0	3	0	0	5	5	5	5	2	5	5	4	1	5	4	5	5	1	5	5	5	5	1	3	4	5	2
16	2	7	1	4	4	3	2	2	0	1	0	0	0	1	1	0	1	0	0	0	0	0	0	0	0	0	1	4	2	2	1	4	5	2	1	4	4	3	5	4	3	4	4	1	1	3	2	5	2
12	1	3	4	4	3	3	2	2	1	2	1	1	1	1	1	1	0	0	0	1	1	0	0	0	0	0	4	4	3	4	3	3	4	3	3	4	3	3	3	3	4	4	2	3	2	2	2	2	3
15	2	6	2	4	3	1	2	2	1	2	2	3	3	3	3	2	1	1	3	0	0	0	0	0	1	3	3	4	4	4	4	4	3	4	2	2	3	4	4	4	4	4	1	1	1	1	2	1	1
16	2	7	2	2	4	1	2	2	1	2	1	2	1	0	2	1	1	0	0	0	0	0	0	2	0	0	1	2	2	4	2	2	1	3	4	4	4	4	3	4	4	3	3	3	3	4	2	3	4
12	2	3	4	4	3	1	2	2	0	0	1	1	0	0	0	1	0	0	0	0	0	0	0	0	1	0	2	2	3	2	3	4	4	5	3	3	1	2	3	3	4	2	4	4	4	4	4	4	4
16	2	7	6	5	3	3	2	2	1	1	1	2	1	1	3	1	1	1	1	1	1	1	1	1	1	1	3	3	3	3	3	3	3	3	3	3	3	3	3	3	3	3	5	3	3	3	3	3	3
16	2	7	5	3	3	1	2	2	1	0	1	1	0	0	1	0	0	0	0	0	0	0	0	0	0	0	3	4	2	4	1	2	4	4	4	4	5	4	4	5	4	3	4	3	4	3	3	3	3
16	2	7	5	4	3	3	2	2	0	1	2	2	2	2	2	2	2	3	2	0	1	1	1	2	0	0	3	4	3	4	3	3	4	3	2	4	4	4	4	4	4	5	2	3	3	2	2	3	3
16	2	7	4	4	2	3	2	2	1	1	1	2	2	1	3	1	1	0	0	0	0	0	0	0	0	0	3	3	3	4	4	2	4	3	3	4	3	2	3	4	4	4	3	4	3	3	2	3	2
16	2	7	4	5	4	1	2	2	2	2	3	3	3	3	3	2	2	1	1	1	1	1	2	1	2	2	2	2	2	1	2	1	1	3	2	2	2	2	2	2	2	2	3	2	2	2	2	2	2
16	2	7	4	3	3	1	2	2	0	0	1	1	1	0	1	0	0	0	0	0	0	0	0	0	0	0	2	4	4	4	2	3	4	3	2	3	3	3	4	4	4	3	1	2	3	2	2	3	2
16	2	7	5	5	3	1	2	2	3	2	3	3	2	3	3	2	3	1	2	2	2	3	3	2	2	2	3	3	2	4	2	3	3	4	3	3	2	2	3	2	3	2	1	1	3	2	2	2	3
11	2	2	5	1	5	1	2	2	0	0	0	0	0	0	0	0	0	0	0	0	0	0	0	0	0	0	3	5	2	5	3	3	4	3	3	4	5	5	5	5	5	5	3	3	3	3	3	3	3
13	1	4	3	4	5	3	2	2	0	0	0	1	0	0	0	0	0	0	0	0	0	0	0	0	0	0	4	5	4	4	5	5	5	4	4	3	5	4	3	4	3	4	5	4	2	4	3	4	4
15	1	6	2	1	2	1	2	2	1	1	1	1	1	1	1	0	0	0	0	0	1	0	0	0	0	0	3	4	2	4	4	5	5	3	5	4	4	5	5	5	5	4	4	3	3	3	3	3	4
16	1	7	1	1	4	1	2	2	1	1	2	1	1	1	2	1	1	0	0	0	0	0	0	1	1	0	2	3	3	3	4	3	4	3	3	3	3	3	4	3	3	4	3	3	3	3	4	3	3
16	1	7	4	2	3	1	2	2	1	2	2	1	0	0	1	1	1	0	0	0	0	0	0	0	0	0	4	4	2	4	3	4	4	3	2	2	2	2	4	4	3	3	3	2	2	3	3	3	3
16	2	7	1	4	4	1	2	2	3	3	3	3	2	2	3	3	1	0	0	0	0	0	0	2	0	0	4	3	1	4	3	1	4	3	4	4	3	2	4	3	4	4	4	4	3	3	3	3	3
16	1	7	2	1	2	1	2	2	0	0	0	0	0	0	3	0	0	0	0	0	0	0	0	0	0	0	3	3	3	3	3	3	4	4	1	3	1	1	4	2	3	2	5	5	4	4	4	5	4
16	1	7	2	1	1	1	2	2	0	0	0	0	0	0	1	0	0	0	0	0	0	0	0	0	0	0	4	4	4	4	3	3	4	4	4	4	4	4	4	4	4	4	3	3	2	3	4	3	4
16	1	7	1	1	4	1	2	2	0	0	0	0	0	0	2	0	0	0	0	0	0	0	0	0	0	0	2	3	2	3	2	3	2	2	4	3	3	3	3	3	3	3	3	3	3	3	3	3	3
16	1	7	2	2	4	1	2	2	1	1	3	3	2	2	3	2	3	1	1	1	1	1	1	2	0	2	4	2	3	4	3	2	4	3	3	3	3	3	4	3	4	4	3	3	4	3	2	3	3
16	1	7	4	3	2	2	2	2	3	2	3	3	3	2	3	1	3	1	0	0	1	0	1	2	0	0	5	4	3	4	4	4	4	4	4	3	5	4	4	3	4	3	1	2	2	2	2	3	1
15	1	6	1	2	4	1	2	2	1	0	1	0	0	0	1	0	1	0	0	0	0	0	0	0	0	0	3	5	3	4	4	5	5	4	5	4	4	3	4	4	3	4	3	4	3	3	3	4	3
15	1	6	1	1	4	1	2	2	1	1	2	2	0	0	3	0	1	0	0	0	1	0	0	0	0	0	4	4	3	3	4	4	4	4	3	4	3	3	5	4	5	5	4	4	4	3	4	4	3
16	1	7	2	4	2	5	2	2	1	1	1	2	1	2	2	1	1	0	0	0	1	0	0	1	0	0	3	4	4	4	3	4	4	4	4	4	4	4	4	4	4	4	5	4	4	4	4	4	4
15	1	6	4	4	3	3	2	2	1	1	1	1	1	2	1	1	0	0	0	0	0	0	0	1	0	0	3	3	3	3	2	4	4	3	4	3	4	3	4	5	4	3	2	2	3	3	3	2	2
16	1	7	2	1	4	1	2	2	2	2	2	3	1	2	3	1	2	0	0	0	0	1	0	2	0	0	5	4	3	4	4	3	5	3	4	5	5	3	5	5	5	3	2	3	3	3	2	2	2
16	1	7	3	2	2	1	2	2	0	1	0	0	0	0	3	0	0	0	0	0	0	0	0	0	0	0	5	5	5	5	5	5	5	5	5	5	5	5	5	5	5	5	5	5	5	5	5	5	5
16	1	7	4	1	3	1	2	2	0	0	1	0	0	0	1	0	0	0	0	0	0	0	0	0	0	0	5	5	5	5	5	5	5	5	5	5	5	5	5	5	5	5	4	5	5	5	5	5	5
15	1	6	1	2	4	1	2	2	1	0	2	2	1	1	3	2	1	0	0	0	0	0	0	1	0	0	4	2	1	4	3	2	4	3	4	5	5	5	5	5	5	4	3	3	2	3	3	3	3
15	1	6	1	1	4	1	2	2	0	0	1	1	0	0	2	0	0	0	0	0	0	0	0	0	0	0	4	5	4	4	4	4	3	4	2	3	2	3	4	3	4	4	3	3	2	3	2	3	3
16	1	7	3	1	2	1	2	2	3	2	3	3	3	3	3	3	3	3	2	1	1	1	3	2	2	1	1	2	2	2	2	2	2	2	2	2	2	2	2	2	2	2	2	2	2	2	2	2	2
16	1	7	1	4	4	1	2	2	1	0	3	3	2	2	3	0	1	0	0	0	0	0	0	0	0	0	5	5	4	5	5	5	5	5	5	5	5	5	5	5	5	5	5	5	5	5	5	5	5
15	1	6	1	4	4	4	2	2	2	2	3	1	3	3	3	0	1	0	0	1	0	1	1	0	0	0	5	3	5	3	5	2	4	2	2	4	4	4	2	4	3	4	5	3	4	3	2	5	5
16	1	7	1	1	4	1	2	2	1	2	2	2	1	1	3	1	1	0	0	0	0	0	0	0	0	0	4	4	5	4	4	4	4	3	3	3	3	3	4	4	4	4	3	4	4	4	4	4	4
16	1	7	4	2	2	1	2	1	2	1	3	1	0	0	0	3	2	0	0	0	0	0	2	3	1	0	4	4	3	5	3	4	3	4	5	5	5	5	5	5	5	5	2	4	3	4	3	2	4
16	1	7	6	3	5	3	2	2	0	0	0	0	0	0	3	0	0	0	0	0	0	0	0	0	0	0	1	3	2	3	5	2	3	1	5	5	2	4	4	3	3	4	2	5	5	5	4	4	3
16	1	7	1	2	4	1	2	2	0	0	1	1	0	1	1	1	2	0	0	0	0	0	0	1	0	0	4	4	3	3	4	3	5	5	4	4	4	3	5	5	5	4	4	4	4	4	4	4	3
16	1	7	4	1	3	1	2	2	0	0	0	1	1	0	1	0	0	0	0	0	0	0	0	0	0	0	4	3	3	3	5	3	3	4	4	4	3	3	3	3	3	3	3	3	3	3	3	3	5
16	1	7	1	2	4	1	2	2	1	1	3	2	1	1	3	1	3	0	0	0	0	0	0	1	1	2	3	5	5	4	3	4	5	4	4	3	3	4	3	3	4	4	3	3	3	3	2	4	3
15	1	6	4	1	3	1	2	2	1	0	2	1	3	0	3	2	2	0	0	0	0	0	0	1	0	1	3	5	2	3	4	2	5	4	2	5	4	4	5	4	4	3	1	4	4	3	2	1	4
16	1	7	1	2	4	4	2	2	0	0	0	0	0	0	0	0	0	0	0	0	0	0	0	0	0	0	3	3	4	5	3	4	4	4	2	4	2	3	4	4	4	2	4	3	3	4	4	3	3
16	1	7	4	2	4	1	2	2	1	1	2	1	1	2	2	0	1	1	0	1	0	0	0	2	0	0	4	4	3	4	4	3	4	3	3	3	3	4	4	3	4	3	3	3	2	2	2	3	3
16	1	7	2	1	4	1	2	1	1	2	3	3	2	3	3	2	2	2	2	1	3	1	2	2	0	2	1	2	2	2	3	3	4	3	2	3	2	2	4	4	3	3	3	5	1	3	2	3	1
16	1	7	4	1	3	1	2	2	0	0	0	0	0	0	0	0	0	0	0	0	0	0	0	0	0	0	3	3	2	1	5	1	5	3	1	3	2	3	5	3	4	2	5	5	5	5	5	5	5
16	1	7	1	1	4	1	2	2	0	0	0	0	1	0	1	0	0	0	0	0	0	0	0	0	0	0	3	3	4	3	2	4	4	3	4	3	2	3	4	3	4	4	3	4	2	2	2	3	4
16	1	7	1	1	4	1	2	2	0	0	1	0	0	3	3	0	0	0	0	0	0	0	0	0	0	0	4	5	3	5	5	5	5	4	5	4	4	4	4	4	4	4	4	4	4	4	5	5	5
15	1	6	2	1	3	1	2	2	1	1	1	2	0	1	3	1	2	0	0	0	0	0	0	0	0	0	4	4	2	4	3	3	4	3	3	3	3	3	3	4	4	3	3	3	3	3	3	3	3
16	1	7	2	2	4	1	2	2	1	0	2	2	1	1	2	1	1	0	0	0	0	0	0	0	0	0	5	5	5	5	4	5	4	4	2	5	2	3	5	4	5	4	3	3	3	3	3	3	2
15	1	6	1	4	4	3	2	2	1	0	1	2	2	1	3	0	1	0	0	0	0	1	0	1	0	0	4	3	2	3	5	3	3	5	3	2	3	2	5	5	5	2	4	3	3	4	3	3	3
16	1	7	4	2	3	1	2	2	1	0	2	2	0	1	3	0	0	0	0	0	0	0	0	1	0	0	3	5	3	5	4	5	5	3	4	4	5	4	4	4	5	3	3	4	3	5	4	5	5
16	1	7	1	1	2	1	2	2	2	2	3	3	1	1	3	2	2	1	0	0	0	0	0	1	0	0	4	4	4	5	3	5	5	5	4	4	5	4	5	5	5	5	3	3	4	4	4	3	4
16	1	7	5	5	3	3	2	2	0	0	0	1	0	0	2	0	0	0	0	0	0	0	0	0	0	0	2	3	3	4	4	2	5	4	2	3	5	2	3	3	3	4	3	3	4	4	4	4	3
15	1	6	1	1	4	1	2	2	1	2	3	2	1	3	3	1	2	0	1	0	0	0	0	1	0	0	2	3	2	4	3	3	4	3	4	4	5	4	5	5	5	4	1	1	1	3	3	3	2
15	1	6	2	4	4	1	2	2	0	0	0	0	0	0	3	0	0	0	0	0	0	0	0	0	0	0	4	3	3	4	3	1	4	2	4	5	4	3	5	4	5	5	4	3	2	5	5	3	3
16	1	7	4	4	3	3	2	2	1	1	2	1	2	1	1	0	1	0	0	0	0	0	0	0	1	0	3	4	3	4	4	4	4	3	4	3	4	3	5	4	4	4	3	2	2	3	3	2	3
16	1	7	1	4	3	3	2	2	2	1	3	3	1	1	3	2	3	0	1	0	0	1	1	3	1	1	2	3	2	3	3	3	4	3	3	3	3	3	2	2	2	1	1	1	1	1	1	1	1
16	1	7	2	2	4	4	2	2	0	0	0	0	0	0	1	0	0	0	0	0	0	0	0	0	0	0	3	4	4	4	3	4	4	4	3	4	3	3	4	4	4	4	3	4	3	3	3	3	3
16	1	7	2	2	4	1	2	2	1	0	1	1	0	2	2	0	0	0	0	0	0	0	0	0	0	0	3	4	3	4	2	5	5	3	3	4	3	3	4	4	4	3	3	4	2	3	4	3	4
16	1	7	6	4	3	1	1	2	0	0	0	0	0	0	0	0	0	0	0	0	0	0	0	0	0	0	1	1	1	1	1	5	5	5	1	4	4	4	4	1	3	4	1	2	3	2	2	3	1
16	1	7	2	2	4	1	2	2	1	1	1	0	1	2	3	1	1	0	0	0	0	0	0	0	0	0	3	3	2	3	2	1	5	3	2	2	1	4	4	2	4	1	1	2	2	3	1	1	2
15	1	6	5	2	3	1	2	1	0	0	1	0	0	0	1	0	0	0	0	0	0	0	0	0	0	0	3	5	4	4	3	4	3	3	3	3	2	1	4	3	4	3	3	3	2	3	2	3	3
16	1	7	4	4	2	3	2	1	3	3	3	3	3	2	3	0	1	0	0	0	1	1	0	0	1	1	5	5	5	5	5	5	5	5	5	5	5	5	5	5	5	5	3	3	3	3	4	3	3
16	1	7	1	2	4	1	2	2	0	0	0	0	0	1	1	0	0	0	0	0	0	0	0	0	0	0	4	3	3	4	2	4	5	3	3	4	5	4	5	5	5	5	5	5	5	4	4	4	5
16	1	7	6	6	5	5	2	2	0	0	0	0	0	0	1	0	0	0	0	0	0	0	0	0	0	0	1	1	5	5	5	5	5	3	3	5	5	1	3	3	4	4	5	5	5	5	5	5	5
16	1	7	1	1	4	1	2	2	1	1	3	2	2	3	3	1	1	0	1	0	0	0	1	2	0	1	3	5	3	4	3	3	4	3	3	3	3	3	4	3	3	3	2	2	2	3	4	3	3
15	1	6	2	2	4	1	2	2	0	0	1	1	0	0	2	0	0	0	0	0	0	0	0	0	0	0	4	3	3	4	3	3	4	3	2	3	3	2	3	3	3	4	2	3	2	3	3	3	3
16	1	7	6	3	3	2	2	1	1	1	2	1	1	0	3	0	1	0	0	0	0	0	0	1	0	0	4	4	4	3	4	4	4	3	3	3	2	3	3	4	3	3	2	2	3	4	1	3	2
16	1	7	2	2	4	1	2	2	2	2	1	1	2	2	3	1	1	0	0	0	0	0	0	1	0	2	3	4	3	4	3	2	3	4	3	4	4	3	5	5	4	3	3	2	5	5	3	2	3
16	1	7	6	6	4	1	2	2	0	0	0	0	0	0	1	1	0	0	0	0	0	0	0	0	0	0	4	4	3	4	4	3	4	3	2	3	4	4	4	3	3	3	2	3	1	4	3	3	3
15	1	6	4	1	3	1	2	2	0	0	0	0	0	1	0	0	0	0	0	0	0	0	0	0	0	0	3	5	5	4	3	5	5	4	3	4	4	4	4	4	4	4	4	4	4	4	4	4	4
15	1	6	2	2	4	1	2	2	3	3	3	3	3	2	2	3	2	3	3	3	2	2	3	3	2	1	3	2	2	4	3	2	5	4	4	4	4	4	4	4	5	3	2	2	3	2	4	3	3
15	1	6	1	4	2	1	2	2	1	1	0	1	1	0	1	0	1	0	0	0	0	0	0	1	0	0	3	3	4	5	3	3	5	4	5	5	5	4	5	5	5	4	3	2	2	2	4	4	5
15	1	6	4	1	3	1	2	2	0	0	1	0	0	0	1	0	0	0	0	0	0	0	0	0	0	0	4	3	2	4	2	4	4	4	3	2	2	3	2	3	2	3	2	3	3	3	3	2	2
15	1	6	2	2	4	1	2	2	2	2	3	3	3	3	3	3	2	1	1	1	1	1	2	3	0	1	5	5	4	4	4	5	5	5	5	5	5	5	5	5	5	5	4	4	5	5	5	5	4
16	1	7	2	1	4	1	2	2	1	1	1	2	0	1	2	0	1	0	0	0	0	0	1	2	0	0	4	3	2	5	4	4	4	4	5	4	3	3	4	5	4	5	3	3	3	4	2	3	3
15	1	6	1	2	4	1	2	2	0	1	0	0	0	0	0	0	1	0	0	0	0	0	0	0	1	0	4	3	4	3	5	5	3	1	2	3	3	3	4	3	4	4	5	3	5	3	3	3	3
16	1	7	1	1	4	1	2	2	1	0	1	1	0	0	1	0	0	0	0	0	0	0	0	0	0	0	3	4	3	4	4	4	5	4	4	5	5	4	5	5	5	4	3	3	4	4	5	4	4
16	1	7	2	2	3	1	2	2	0	1	0	1	0	1	1	0	0	0	0	0	0	0	0	0	0	0	3	3	2	3	4	4	5	4	4	4	3	4	5	4	5	5	3	3	3	3	5	5	5
15	1	6	1	1	5	1	2	2	0	0	1	2	0	0	1	0	0	0	0	0	0	0	0	0	0	0	3	3	3	4	2	3	4	1	3	4	4	3	5	5	5	4	3	3	2	3	2	3	3
16	1	7	2	2	1	1	2	2	3	3	3	3	3	2	3	3	3	3	3	3	3	3	3	3	3	3	2	1	4	3	4	5	3	3	2	5	5	3	5	4	5	3	2	5	4	5	5	5	5
16	1	7	2	4	4	3	2	2	1	0	1	1	2	0	3	0	1	0	0	0	0	0	0	0	0	0	3	3	1	3	3	4	3	4	3	5	5	5	5	5	5	5	5	3	2	3	3	2	4
15	1	6	2	4	1	1	2	2	1	1	2	1	1	1	2	2	3	0	0	0	0	0	0	1	0	0	2	3	2	3	3	1	2	2	1	3	4	3	4	4	4	3	3	3	2	2	4	3	3
14	1	5	2	4	4	3	2	2	1	1	1	2	1	3	3	1	0	0	0	0	0	0	0	2	0	0	4	4	4	4	5	4	4	3	4	4	4	5	5	5	4	5	5	5	4	4	4	4	4
16	1	7	5	1	4	1	2	2	3	3	3	3	3	3	3	2	2	3	3	3	3	3	3	2	1	3	5	5	5	4	4	5	5	3	4	4	4	4	4	4	4	4	4	4	3	4	4	4	4
16	1	7	2	2	4	1	2	2	2	3	2	2	1	2	2	1	3	0	0	1	1	1	1	2	2	2	4	4	1	3	3	2	3	4	5	5	4	5	5	4	4	5	1	1	3	2	1	1	3
15	1	6	5	6	2	1	2	2	0	0	0	0	0	0	0	0	0	0	0	0	0	0	0	0	0	0	5	3	2	1	5	1	3	2	3	3	2	1	4	5	3	4	2	5	4	5	5	5	5
16	1	7	1	1	4	1	2	2	1	1	1	1	1	1	1	0	0	0	0	0	0	1	0	1	0	0	4	5	4	3	3	4	5	3	4	4	3	3	4	4	4	3	3	3	2	3	3	3	4
15	1	6	2	2	4	1	2	2	0	0	0	0	0	0	0	0	1	0	0	0	0	0	0	0	0	0	5	4	3	5	4	4	5	5	5	5	5	5	5	5	5	5	4	5	5	5	5	5	5
16	1	7	1	2	1	1	2	2	0	0	0	0	0	0	1	0	0	0	0	0	0	0	0	0	0	0	4	3	2	2	3	3	4	4	4	4	4	3	5	5	5	5	3	4	2	3	4	3	2
16	1	7	4	1	2	1	2	2	3	2	2	3	0	3	1	1	1	0	0	0	0	0	0	2	0	0	2	5	2	4	5	4	5	3	2	3	3	2	3	3	3	3	2	2	2	2	1	2	2
16	1	7	2	4	4	4	2	2	1	0	2	2	1	0	3	0	0	0	0	0	0	0	0	1	0	0	5	1	4	2	3	4	1	3	4	3	2	3	3	2	3	1	5	5	5	5	5	5	5
12	1	3	2	3	4	1	2	2	1	1	1	1	2	1	1	1	1	1	1	1	1	1	1	2	1	1	2	4	3	3	1	4	4	3	3	3	3	3	3	3	3	3	3	3	3	3	2	2	3
16	1	7	1	1	4	1	2	2	0	0	1	1	0	0	3	0	0	0	0	0	0	0	0	0	0	0	3	4	4	4	4	5	5	5	4	5	5	5	5	5	5	4	3	3	3	3	4	3	4
14	1	5	2	1	4	1	2	2	1	1	1	1	1	1	2	1	0	0	0	0	0	0	0	0	0	0	2	3	2	3	1	3	5	3	4	3	4	3	4	3	3	4	3	2	3	3	2	2	3
15	1	6	1	2	4	3	2	2	1	0	1	1	1	0	2	1	1	0	0	0	0	0	0	0	0	0	3	3	3	5	3	5	5	3	4	4	5	4	5	5	5	5	3	3	3	3	3	3	4
16	1	7	1	1	4	1	2	2	0	0	0	0	0	0	1	0	0	0	0	0	0	0	0	0	0	0	4	5	3	5	4	4	5	4	5	5	5	4	5	5	5	5	5	3	5	5	5	5	5
15	1	6	5	4	3	3	2	2	0	1	1	0	0	0	1	0	0	0	0	0	0	0	0	1	0	0	5	3	3	4	4	2	3	4	3	4	4	3	4	4	4	3	3	3	5	4	3	2	3
14	2	5	4	2	3	1	2	2	2	2	2	3	2	3	3	2	3	1	1	1	1	1	1	3	1	1	4	4	2	3	4	3	3	3	4	4	4	4	4	4	4	3	2	3	3	4	2	2	3
16	1	7	3	2	2	1	2	2	0	0	1	1	1	1	3	0	1	0	0	0	0	0	0	0	0	0	3	5	4	5	4	3	4	4	2	5	3	3	5	4	4	5	4	4	2	3	2	3	2
16	1	7	1	3	4	1	2	2	0	0	3	0	1	0	3	0	0	0	0	0	0	0	0	0	0	0	5	4	4	5	5	5	4	4	5	4	5	4	4	4	5	5	5	5	4	5	5	5	4
15	1	6	4	2	2	1	2	2	1	1	1	2	0	0	2	0	1	0	0	0	0	0	0	0	1	0	3	4	5	4	5	3	4	4	3	3	4	4	4	5	4	4	2	4	3	4	3	3	4
14	1	5	5	6	3	5	2	2	0	0	0	0	0	0	0	0	0	0	0	0	0	0	0	0	0	0	4	2	2	3	4	4	3	4	4	4	4	3	4	5	4	4	3	3	3	2	2	3	3
14	1	5	4	2	3	1	2	2	1	1	1	1	1	0	2	0	0	0	0	0	0	0	0	0	0	0	3	4	4	4	4	4	5	4	4	4	4	4	5	4	4	3	4	4	3	4	4	4	3
13	1	4	1	4	4	1	2	2	1	0	0	0	0	1	0	0	1	0	0	0	0	0	0	0	1	0	3	4	3	4	2	3	4	3	4	4	4	3	4	4	4	4	3	4	2	3	3	3	3
13	1	4	2	1	1	1	2	2	1	1	2	2	0	0	2	1	1	0	0	0	0	0	0	2	1	0	3	4	4	4	2	5	4	3	3	4	4	3	5	1	5	4	3	3	4	4	4	5	3
14	1	5	5	5	3	3	2	2	0	0	1	1	0	0	1	0	0	0	0	0	0	0	0	0	0	0	5	3	4	4	5	4	5	4	2	4	3	2	5	5	5	5	5	5	5	5	5	4	5
16	1	7	1	1	4	1	2	2	2	1	1	2	2	1	2	1	1	0	0	0	0	0	1	0	1	1	2	3	3	3	3	3	4	3	3	4	4	4	4	4	4	3	2	2	2	3	3	2	3
15	1	6	1	4	4	3	2	2	3	3	3	3	2	1	3	2	1	1	0	0	1	0	1	2	1	1	4	5	3	4	4	4	5	4	4	4	4	4	4	4	4	4	3	3	3	4	4	4	4
15	1	6	1	4	4	3	2	2	3	3	3	3	2	1	3	2	1	1	0	0	0	0	1	2	1	1	4	5	3	4	4	4	5	4	4	4	4	4	4	4	4	4	3	4	3	3	4	3	4
13	2	4	2	4	4	3	2	2	1	1	1	2	3	3	2	1	1	1	1	1	1	2	1	1	1	0	2	2	1	3	1	2	2	4	4	3	3	3	3	4	3	3	2	2	3	1	2	2	2
14	1	5	4	1	4	1	2	2	1	0	1	1	1	0	1	0	0	0	0	0	0	0	0	2	1	0	4	4	2	4	4	4	3	3	4	4	5	3	5	4	4	4	3	4	4	4	4	4	5
14	1	5	1	1	4	1	2	2	1	0	2	2	1	1	3	0	1	0	0	0	0	0	0	1	0	0	3	4	4	5	4	3	5	4	4	4	3	4	4	4	4	4	4	4	4	4	4	4	4
12	2	3	1	2	4	1	2	1	1	2	2	2	1	2	1	1	2	1	1	1	1	1	1	2	1	1	2	2	1	2	2	2	3	3	3	4	3	3	4	4	4	3	2	2	2	2	2	2	2
15	1	6	5	6	5	3	2	2	1	1	2	2	1	1	3	2	2	1	0	0	0	0	0	0	1	1	3	4	3	4	3	2	5	3	4	5	5	5	5	5	5	4	3	2	4	4	4	3	4
15	1	6	1	4	4	1	2	2	1	0	1	1	1	0	1	1	1	0	0	0	0	0	0	0	0	0	4	4	3	4	3	4	5	4	3	4	4	4	4	4	4	4	3	4	3	4	3	3	3
15	1	6	1	1	1	1	2	2	1	0	0	2	0	0	1	0	0	0	0	0	0	0	0	0	0	0	5	2	2	3	4	4	4	3	4	4	4	4	5	4	4	3	3	3	3	4	5	3	3
16	1	7	1	2	4	1	2	2	0	0	0	0	0	1	3	0	0	0	0	0	0	0	0	0	0	0	4	5	2	3	3	5	4	3	3	4	4	4	4	5	5	5	3	3	3	3	3	3	4
14	1	5	2	2	2	2	2	2	0	1	2	3	1	2	3	1	2	0	0	0	0	0	0	0	0	0	4	4	3	5	4	4	5	3	3	4	3	4	4	4	4	4	3	4	3	3	3	4	3
16	1	7	2	2	4	1	2	2	0	0	0	0	0	0	0	0	0	0	0	0	0	0	0	0	0	0	3	5	3	5	3	4	5	5	5	5	5	5	5	5	5	5	5	5	5	5	5	5	5
16	1	7	2	2	4	1	2	2	0	0	0	0	0	0	0	0	0	0	0	0	0	0	0	0	0	0	3	5	3	5	3	4	5	5	5	5	5	5	5	5	5	5	5	5	5	5	5	5	5
16	1	7	1	1	4	1	2	2	0	1	1	1	0	1	2	0	0	0	0	0	0	0	0	0	0	0	3	3	3	4	2	4	3	4	4	5	4	4	5	5	5	5	3	4	3	3	3	3	3
15	2	6	1	1	2	1	2	2	1	1	1	1	1	3	1	1	1	0	1	0	0	0	0	2	3	0	3	3	2	2	3	2	3	2	2	2	4	3	2	3	3	2	1	2	2	3	1	1	2
16	1	7	2	2	2	2	2	2	0	0	0	0	0	0	3	0	0	0	0	0	0	0	0	0	0	0	5	5	2	5	5	5	5	5	4	4	5	5	5	5	5	5	5	5	4	5	5	5	5
15	1	6	2	2	4	1	2	2	1	0	1	3	1	0	3	1	1	0	0	0	1	0	0	0	0	0	4	4	4	4	5	4	5	3	5	5	5	5	5	5	5	4	3	3	4	4	4	4	3
15	2	6	1	1	4	1	2	2	1	0	1	1	0	0	1	0	1	0	0	0	0	0	0	0	1	0	3	3	3	4	3	2	4	3	3	3	3	2	3	3	3	4	3	4	4	3	3	4	2
16	2	7	1	2	4	1	2	2	1	1	1	2	1	3	2	1	1	0	0	1	0	0	0	0	1	0	3	4	2	4	3	1	5	4	2	4	3	2	4	3	3	3	5	4	4	4	5	5	3
16	2	7	2	2	4	1	2	2	3	2	3	3	3	3	3	2	1	2	1	1	2	2	3	3	1	1	3	4	3	4	5	2	3	3	3	3	3	4	3	4	4	4	2	2	2	3	3	3	3
13	2	4	1	2	4	1	2	2	0	0	0	2	0	0	3	0	0	0	0	0	0	0	0	0	0	0	3	4	3	4	2	3	4	4	4	4	4	4	3	1	3	4	3	1	3	3	4	4	3
15	2	6	1	2	4	1	2	2	1	1	1	1	0	2	2	1	1	0	0	0	1	0	0	2	0	0	2	3	2	3	4	3	3	3	2	3	2	2	3	3	3	3	3	4	3	3	2	2	2
15	2	6	2	2	4	4	2	2	3	3	3	3	3	3	3	3	3	3	3	3	3	3	3	3	3	3	4	4	4	4	4	4	4	4	4	4	4	4	4	4	4	4	4	4	4	4	4	4	4
12	2	3	4	2	4	1	2	2	1	1	1	1	1	0	1	3	1	0	0	0	0	0	0	0	0	0	3	5	3	4	5	5	5	5	4	4	5	5	4	4	4	5	2	4	4	4	5	3	3
16	2	7	2	1	4	1	2	2	1	0	1	1	0	0	2	1	1	0	0	0	0	0	0	1	0	0	3	3	2	4	4	3	3	2	4	4	4	4	4	3	4	3	2	3	2	2	4	3	2
15	2	6	5	3	3	1	2	2	2	0	3	3	1	0	3	0	2	0	0	0	0	1	1	0	0	0	3	5	3	5	2	5	5	4	5	5	4	4	5	5	3	5	2	1	4	4	5	1	4
14	2	5	2	2	4	1	2	2	1	1	1	1	1	1	1	2	1	1	0	1	0	0	0	1	1	0	3	3	3	3	3	2	3	3	3	3	3	3	3	3	3	3	3	3	3	3	3	3	3
14	1	5	5	5	3	3	2	2	1	0	1	1	1	2	1	1	1	0	1	1	1	1	1	2	1	0	2	3	1	3	3	1	3	2	3	3	4	3	3	4	3	3	3	3	5	4	3	3	3
16	2	7	2	2	4	1	2	2	3	3	3	3	2	3	3	3	3	3	2	2	3	3	3	2	1	1	5	3	2	4	4	4	4	4	4	4	4	4	4	5	4	4	4	4	4	4	4	4	4
13	2	4	2	2	4	1	2	2	1	1	1	2	1	1	1	0	1	0	0	0	0	0	0	0	0	0	4	4	4	4	3	4	3	3	3	4	4	4	4	4	4	4	3	2	2	3	3	2	2
14	2	5	4	4	3	3	2	2	1	0	1	1	0	1	1	0	0	0	0	0	0	0	0	0	0	0	4	5	3	5	4	4	4	5	5	5	5	4	4	5	5	5	5	4	4	4	5	4	5
16	2	7	1	1	4	1	2	2	0	0	1	2	0	0	0	3	0	0	0	0	0	0	0	1	0	0	5	1	3	3	5	5	1	3	1	2	3	1	2	4	3	4	4	4	1	5	4	5	3
16	2	7	3	5	4	3	2	2	2	2	2	3	2	3	3	2	3	1	1	0	2	2	2	1	3	1	3	2	1	3	3	2	2	4	4	4	5	5	4	4	4	4	2	3	2	2	3	1	3
13	2	4	1	1	4	1	2	2	3	3	3	3	3	3	3	3	3	3	3	3	3	3	3	3	3	3	5	2	1	5	5	5	5	5	5	5	5	5	5	5	5	5	5	5	5	5	5	5	5
16	2	7	3	2	4	1	2	2	3	3	3	3	1	1	3	2	3	1	0	3	3	1	3	3	3	2	1	2	2	3	2	1	2	2	3	3	4	3	3	4	4	4	1	1	1	3	1	1	1
13	2	4	2	1	4	1	2	2	2	1	3	3	1	1	2	1	1	0	0	0	0	0	0	1	0	0	4	4	3	5	3	4	5	3	3	4	5	5	4	5	4	4	3	2	3	4	3	3	3
15	2	6	1	1	1	1	2	2	0	0	0	0	0	0	1	0	0	0	0	0	0	0	0	0	0	0	5	5	3	5	5	5	5	3	5	5	5	5	5	5	4	4	4	4	4	3	4	5	5
15	2	6	2	2	4	1	2	2	3	3	3	2	2	3	3	2	3	1	0	2	2	2	2	1	0	0	4	3	3	4	4	2	3	2	3	3	4	3	3	4	4	4	3	3	3	5	3	3	3
10	2	1	3	3	3	4	2	2	1	1	2	1	1	0	1	0	0	0	0	0	0	0	0	0	0	0	2	2	3	3	2	3	4	3	2	4	5	4	5	4	5	5	2	2	3	1	3	2	2
13	2	4	2	3	4	1	2	2	1	2	2	1	1	1	3	0	2	0	0	0	1	1	1	0	0	0	4	4	2	5	3	5	5	5	5	5	4	4	5	5	5	4	3	3	3	3	2	2	3
16	2	7	2	1	5	1	2	2	1	3	3	2	2	3	3	2	3	1	0	0	2	2	3	3	1	3	3	3	3	3	3	3	3	1	3	3	1	3	1	2	5	1	1	1	3	4	4	4	1
13	2	4	1	1	4	1	2	2	1	1	1	2	0	0	2	1	0	0	0	0	0	0	2	1	0	0	2	3	4	2	2	3	4	3	2	3	3	2	3	3	3	4	1	2	1	2	2	3	1
10	2	1	1	2	5	1	2	2	1	0	1	1	1	2	3	0	1	0	0	0	0	0	0	0	1	0	4	5	3	4	4	5	5	4	5	5	5	5	5	5	5	5	4	4	3	3	4	4	4
13	2	4	5	2	4	1	2	2	0	0	3	0	0	0	0	0	0	0	0	0	0	0	0	0	0	0	5	5	4	3	5	5	4	3	3	4	5	5	4	5	4	3	4	3	1	3	3	3	4
12	2	3	1	1	4	1	2	2	1	2	3	2	1	0	3	0	2	0	0	1	0	1	0	0	0	0	3	3	1	4	5	2	5	3	4	3	5	5	3	5	4	3	5	5	5	4	2	4	5
12	2	3	4	2	4	4	2	2	1	2	1	3	3	3	3	1	1	1	0	0	0	0	1	0	0	0	4	4	2	5	5	4	2	3	2	3	3	2	4	3	3	5	2	1	2	3	3	5	2
14	2	5	2	3	4	1	2	2	3	1	2	2	1	1	3	1	1	0	0	0	0	1	0	2	1	0	3	4	2	4	3	3	3	2	2	4	4	3	3	5	3	4	2	2	4	3	3	3	2
15	2	6	2	2	3	1	2	2	1	0	2	3	1	2	0	0	1	0	0	0	1	0	0	1	0	0	3	5	5	4	4	4	4	2	3	4	4	5	3	3	3	3	4	4	4	5	4	4	5
13	2	4	2	3	4	4	2	2	1	1	3	2	0	1	1	1	1	0	0	0	0	0	0	0	0	0	5	4	2	4	5	5	5	3	5	5	5	5	5	4	4	4	3	3	3	2	4	2	3
16	2	7	2	4	4	3	2	2	0	0	0	0	1	0	1	0	0	0	0	0	0	0	0	0	0	0	4	5	5	5	5	5	5	3	5	4	5	3	5	4	5	5	5	4	3	5	3	3	5
14	2	5	2	2	4	3	2	2	1	0	1	1	1	0	2	0	1	0	0	0	0	0	0	0	0	0	3	4	2	4	3	2	3	3	5	4	5	4	4	4	4	4	3	3	2	3	3	4	3
15	1	6	1	2	4	1	2	2	1	0	1	1	0	0	2	0	1	0	0	0	0	0	0	0	0	0	4	4	3	4	3	3	4	3	3	4	4	3	3	4	5	4	2	3	3	5	3	4	2
16	1	7	3	2	3	1	2	2	0	0	1	1	0	0	1	0	1	0	0	0	0	0	0	0	0	0	3	3	2	4	3	2	2	3	4	5	5	4	5	5	5	4	3	3	3	4	4	4	4
16	2	7	1	1	4	1	2	2	0	0	0	0	0	0	0	0	0	0	0	0	0	0	0	0	0	0	2	2	1	4	2	2	2	1	4	4	3	3	4	4	5	3	2	2	2	5	2	2	3
13	2	4	1	1	4	1	2	2	0	0	0	0	0	0	1	0	0	0	0	0	0	0	0	0	0	0	5	5	5	5	3	5	5	5	5	4	5	5	4	5	4	3	2	1	2	5	4	5	5
16	1	7	1	2	4	1	2	2	2	1	1	1	0	0	2	1	1	0	0	0	0	0	0	1	0	0	4	5	3	4	2	3	5	5	2	3	3	3	3	4	3	2	2	3	4	4	2	2	3
16	2	7	2	2	4	1	2	2	0	1	1	1	0	0	3	1	0	0	0	0	0	0	0	0	0	0	1	3	3	2	1	1	5	2	2	3	2	4	3	2	3	2	5	3	5	4	3	2	4
13	2	4	4	4	4	1	2	2	1	0	0	1	0	0	0	0	0	0	0	0	0	0	0	0	0	0	3	3	3	3	2	4	3	3	3	3	5	3	4	4	4	4	3	2	2	3	2	2	4
16	2	7	2	2	3	3	2	2	1	1	2	2	1	1	3	1	1	0	0	0	0	0	0	0	0	1	4	5	3	5	4	4	5	3	5	5	5	5	5	5	5	5	4	4	3	4	3	3	4
15	1	6	2	2	4	1	2	2	1	0	3	3	2	3	3	1	0	1	1	1	1	1	1	1	2	1	2	2	1	5	2	2	4	4	4	3	3	3	3	4	4	3	2	2	2	2	2	2	3
16	2	7	5	4	3	3	2	2	1	0	1	1	0	0	1	1	1	0	0	0	0	0	1	1	0	0	4	2	1	4	4	3	4	4	2	3	2	3	3	4	3	4	3	2	2	2	2	2	2
16	2	7	5	2	3	1	2	2	3	2	3	3	1	1	3	1	1	0	0	1	0	1	1	1	1	2	3	5	4	4	3	4	4	3	2	3	2	3	3	3	3	4	5	5	5	5	4	3	5
16	1	7	4	2	3	3	2	2	0	0	0	0	0	0	0	0	0	0	0	0	0	0	0	0	0	0	5	5	4	3	5	5	5	4	4	4	5	5	5	5	5	5	4	4	5	5	5	5	5
14	2	5	3	3	4	3	2	2	0	0	0	1	0	0	3	0	0	0	0	0	0	0	0	0	0	0	3	4	2	4	2	2	3	3	4	4	4	4	4	4	4	4	3	3	2	3	3	4	3
13	2	4	2	2	4	1	2	2	0	0	0	1	0	1	1	0	1	0	0	0	0	0	0	0	0	0	3	3	2	4	3	4	3	3	2	4	3	4	4	3	4	3	4	3	4	4	5	5	4
16	2	7	2	2	4	1	2	2	2	2	3	2	2	2	2	3	2	0	0	0	0	1	0	3	0	0	4	5	5	4	3	3	5	4	3	4	4	3	5	4	4	4	4	3	3	2	3	3	2
16	1	7	1	1	4	1	2	2	0	0	0	0	0	0	2	0	0	0	0	0	0	0	0	0	0	0	3	3	5	4	4	3	5	4	4	3	3	3	4	4	4	4	4	5	4	4	3	4	4
16	2	7	1	2	4	1	2	2	1	1	1	2	2	1	2	3	2	0	0	1	0	0	1	1	0	0	5	5	3	4	2	5	5	5	5	3	5	5	5	5	5	5	2	1	1	3	3	3	5
16	1	7	2	1	4	1	2	2	2	2	2	2	2	3	2	1	2	0	0	0	2	1	1	1	0	1	4	4	3	4	2	4	5	4	3	4	5	4	4	4	4	4	3	3	4	4	3	4	3
13	2	4	5	4	3	1	2	2	0	1	1	1	1	1	1	0	0	0	0	0	0	0	0	0	0	0	3	5	3	4	3	3	5	3	3	4	5	4	3	3	3	4	4	4	3	3	5	4	5
16	1	7	2	2	4	1	2	1	1	1	1	1	1	1	1	1	1	1	1	1	1	1	1	1	1	1	4	3	3	4	4	4	2	3	3	3	3	3	3	3	3	3	3	3	1	1	2	2	3
16	1	7	4	2	3	1	2	2	2	2	1	1	1	1	2	1	1	0	0	0	0	0	0	1	0	0	3	3	3	3	4	3	4	4	4	3	4	3	5	4	4	3	3	3	4	4	4	3	3
16	1	7	3	5	3	3	2	2	1	0	1	1	1	1	1	0	0	0	0	0	0	0	0	1	0	0	3	4	3	4	3	4	4	4	4	4	4	4	4	4	4	4	4	4	4	4	4	4	4
16	2	7	2	2	4	1	2	2	0	0	0	0	1	0	2	1	0	0	0	0	0	0	0	0	0	0	3	3	4	4	2	3	4	3	1	4	4	2	3	4	4	4	5	5	1	4	3	4	3
13	1	4	1	1	4	1	2	2	1	1	0	2	0	0	1	0	2	0	0	0	0	0	0	0	0	0	4	2	2	3	3	2	3	3	2	4	3	3	4	3	4	4	2	4	2	3	3	3	4
16	2	7	1	1	1	1	2	2	3	2	2	3	2	3	3	2	1	1	1	1	1	1	2	2	0	1	4	3	2	3	2	2	3	3	1	2	2	2	3	2	3	1	1	1	2	1	1	1	1
16	1	7	1	1	4	1	2	2	2	1	3	3	3	2	3	3	3	3	3	3	2	2	2	2	2	2	3	4	4	2	4	3	5	4	3	4	3	5	4	4	5	4	5	5	5	5	5	5	5
16	1	7	4	2	2	1	2	2	1	1	1	1	1	2	2	1	0	0	0	0	0	0	0	2	0	0	4	4	4	5	4	2	5	3	4	4	4	4	5	3	4	4	3	4	3	4	4	4	5
16	1	7	4	1	2	1	2	2	0	1	1	1	0	0	2	0	1	0	0	0	0	0	0	0	0	0	4	4	2	3	2	3	5	4	4	4	4	4	5	5	5	4	4	3	3	3	4	4	4
10	2	1	5	4	3	1	2	2	0	0	1	1	0	0	1	1	1	1	0	0	0	0	0	0	0	0	5	5	5	3	5	5	5	3	3	4	3	3	5	3	5	5	3	3	3	3	4	4	4
16	1	7	1	1	4	1	2	2	0	0	1	1	0	0	1	0	0	0	0	0	0	0	0	0	0	0	3	3	2	4	3	3	4	4	3	4	2	3	5	4	5	5	3	3	3	3	4	3	3
12	2	3	2	2	5	1	2	2	1	2	2	2	1	1	1	2	1	1	1	1	2	2	1	2	2	1	3	4	2	5	1	3	4	3	3	4	5	5	5	4	4	4	2	3	2	3	3	3	3
16	1	7	1	1	4	1	2	2	0	1	1	1	0	0	1	1	1	0	0	0	0	0	0	0	0	0	3	5	3	4	3	3	4	4	4	3	4	3	4	4	4	4	3	3	4	4	4	3	4
16	1	7	1	1	4	1	2	1	2	2	2	3	3	3	2	2	2	0	0	1	1	1	1	2	1	2	5	3	2	4	4	2	4	3	4	5	3	4	4	5	5	5	3	3	2	4	3	2	3
10	2	1	5	5	5	1	2	2	0	0	0	0	1	0	0	1	1	0	1	2	0	1	1	0	1	1	1	1	1	2	2	2	2	2	1	2	2	1	2	2	1	2	2	2	3	3	5	1	2
16	2	7	4	5	3	3	2	2	1	1	3	2	1	0	1	1	2	1	0	0	0	0	0	0	1	1	4	4	3	4	4	4	4	3	4	4	4	4	4	4	4	4	4	4	4	4	3	4	3
15	1	6	3	2	3	1	2	2	1	1	1	2	2	2	3	1	1	1	1	1	1	1	1	1	1	1	3	3	3	2	2	2	2	3	2	3	3	3	2	3	2	3	3	3	3	3	3	2	3
12	1	3	2	4	4	1	2	2	1	1	2	2	1	0	2	1	2	0	0	0	0	0	0	2	0	1	4	4	2	4	4	4	5	3	3	3	4	5	5	3	5	4	1	1	1	2	2	3	4
16	2	7	1	1	4	1	2	2	0	0	0	1	1	1	1	0	0	0	0	0	0	0	0	0	0	0	5	5	5	5	5	5	5	5	5	5	5	5	5	5	5	5	5	5	5	5	5	5	5
15	1	6	6	4	3	1	2	2	3	3	3	3	3	3	3	2	3	3	3	0	0	1	3	3	1	1	5	5	5	5	2	5	5	5	2	5	5	5	5	5	5	5	3	2	1	1	1	1	3
15	2	6	4	2	4	4	2	2	2	2	2	2	2	2	3	3	1	2	1	1	1	1	1	3	2	2	4	2	3	3	5	4	3	4	3	4	5	4	5	4	5	4	3	3	2	4	3	3	2
15	2	6	2	1	1	1	1	2	1	1	2	1	1	0	1	2	0	0	0	1	0	0	1	0	0	0	4	3	3	4	4	4	4	3	3	3	4	2	4	4	4	4	2	2	1	4	3	2	3
15	1	6	4	4	4	3	2	1	3	3	3	3	3	3	3	3	3	3	3	3	3	3	3	3	3	3	4	4	3	5	4	4	4	4	4	4	4	4	4	4	4	4	4	4	4	3	3	3	3
15	2	6	2	2	4	1	2	2	1	1	2	1	0	0	2	0	1	0	0	0	0	0	0	0	0	0	5	5	2	5	4	5	4	4	3	5	5	5	5	5	5	5	3	4	1	1	4	3	4
14	1	5	3	2	4	1	2	2	0	0	1	0	0	0	1	0	1	0	0	0	0	0	0	0	0	0	3	4	4	4	3	3	4	3	4	5	5	5	5	5	5	5	3	2	2	2	2	1	2
16	2	7	1	1	4	1	2	2	0	0	1	0	0	0	1	0	0	0	0	0	0	0	1	1	0	0	3	2	1	5	5	3	3	3	2	2	2	5	4	3	4	1	1	2	3	3	1	2	1
16	1	7	5	5	3	1	2	2	2	2	2	3	1	1	3	2	1	0	0	0	1	0	0	2	0	0	4	5	4	5	5	4	4	4	4	4	4	4	5	4	4	4	2	3	3	3	3	3	4
10	2	1	5	5	3	3	2	2	1	1	1	1	1	1	1	1	1	1	1	1	1	1	1	1	1	1	2	2	2	2	2	2	2	2	2	2	2	2	2	2	2	2	2	2	2	2	2	2	2
16	1	7	2	2	4	1	2	2	0	0	0	0	0	0	0	0	0	0	0	0	0	0	0	0	0	0	3	3	3	3	4	3	4	3	3	2	2	2	2	2	3	3	2	3	3	3	3	4	3
15	1	6	2	4	2	3	2	2	0	0	1	1	0	0	1	0	0	0	0	0	0	0	0	0	0	0	4	3	2	4	4	4	5	3	3	3	3	3	4	3	3	4	4	3	3	3	3	3	4
16	2	7	1	2	4	1	2	2	1	1	1	2	2	3	3	1	0	0	0	0	1	1	0	0	0	0	3	5	5	5	3	5	5	3	2	3	3	2	5	5	4	3	5	2	2	3	5	2	5
16	1	7	1	1	1	1	2	2	0	0	1	1	0	0	2	0	0	0	0	0	0	0	0	0	0	0	3	3	2	3	2	3	4	4	3	3	4	3	4	3	4	3	2	3	3	4	3	3	2
16	1	7	1	1	4	1	2	2	0	0	0	0	0	0	0	0	0	0	0	0	0	0	0	0	0	0	3	4	1	4	3	3	4	3	3	3	3	3	4	3	4	4	4	4	3	3	3	3	3
16	1	7	1	1	4	1	2	1	1	1	2	2	1	0	3	0	1	0	0	0	0	0	0	1	0	0	4	5	3	4	5	5	4	5	4	3	4	2	4	5	4	4	5	4	5	4	4	4	3
15	1	6	4	3	3	1	2	2	0	0	0	0	0	0	1	0	0	0	0	0	0	0	0	0	0	0	3	3	3	4	4	3	2	3	3	4	3	3	5	4	5	4	4	4	3	4	4	4	3
11	2	2	1	4	4	5	2	2	1	0	1	2	1	2	1	0	0	0	0	0	0	0	0	0	0	0	3	3	1	3	4	3	3	3	2	3	4	4	4	3	4	4	3	3	2	2	3	3	2
16	1	7	1	2	4	1	2	2	1	1	1	1	1	2	3	1	1	0	0	0	0	1	0	0	1	1	3	4	3	3	3	4	4	3	5	3	4	3	4	4	3	3	5	4	4	3	4	3	3
10	2	1	4	4	3	1	2	2	1	1	1	1	1	1	1	1	1	0	0	0	0	0	0	0	0	0	4	4	2	4	4	3	4	4	3	4	4	4	4	4	4	4	3	3	3	3	3	4	4
13	2	4	2	1	4	1	2	2	1	1	2	1	1	2	2	0	0	0	0	0	0	0	0	0	0	0	3	4	4	5	3	5	5	3	2	5	4	4	4	4	4	4	4	3	4	3	2	3	2
13	2	4	2	2	4	1	2	2	0	0	0	1	0	1	1	0	0	0	0	0	0	0	0	1	0	0	4	5	4	4	3	4	5	3	4	4	4	5	4	4	4	4	3	5	4	5	5	4	3
15	2	6	1	2	2	1	2	2	2	2	2	2	2	2	2	1	1	0	0	0	0	0	0	0	0	0	3	4	2	4	3	3	4	3	3	3	5	5	4	4	4	4	3	3	3	3	3	3	3
12	2	3	6	1	5	2	1	1	3	3	3	3	3	3	3	3	3	3	3	3	3	3	3	3	3	3	3	4	5	1	2	3	4	4	5	1	2	3	4	5	1	2	3	4	5	1	3	4	5
13	2	4	2	3	5	1	2	2	0	0	2	0	0	0	3	0	0	0	1	1	0	1	2	3	1	1	2	4	3	4	2	4	4	3	3	3	2	3	3	3	4	3	2	1	1	1	4	1	3
